# Supplementary material for: How to build personalized multi-omics comorbidity profiles
Source: Front Cell Dev Biol. 2015 Jun 24;3:28. doi: 10.3389/fcell.2015.00028 (PMC4478898; doi:10.3389/fcell.2015.00028)
Supplement: Table S1 — Data of disease-disease associations based on the shared genes. [file DataSheet1.ZIP]

Archive with 3 entries (3 files):
- Datasheet1/S1.txt
- Datasheet1/S2.txt
- Datasheet1/S3.txt
