# Supplementary material for: How to build personalized multi-omics comorbidity profiles
Source: Front Cell Dev Biol. 2015 Jun 24;3:28. doi: 10.3389/fcell.2015.00028 (PMC4478898; doi:10.3389/fcell.2015.00028)
Supplement: Table S1 — Data of disease-disease associations based on the shared genes. [file DataSheet1.ZIP › Datasheet1/S1.txt]

	ICD.155	ICD.157	ICD.199	ICD.286	ICD.287	ICD.571	ICD.572	ICD.574	ICD.576	ICD.782
ICD.155	0	3	2	8	2	2	2	1	2	1
ICD.157	3	0	1	2	2	1	1	1	2	1
ICD.199	2	1	0	1	1	1	1	1	1	1
ICD.286	8	2	1	0	8	1	1	1	1	1
ICD.287	2	2	1	8	0	1	1	1	1	1
ICD.571	2	1	1	1	1	0	2	1	1	1
ICD.572	2	1	1	1	1	2	0	1	1	1
ICD.574	1	1	1	1	1	1	1	0	1	1
ICD.576	2	2	1	1	1	1	1	1	0	1
ICD.782	1	1	1	1	1	1	1	1	1	0
