# Supplementary material for: How to build personalized multi-omics comorbidity profiles
Source: Front Cell Dev Biol. 2015 Jun 24;3:28. doi: 10.3389/fcell.2015.00028 (PMC4478898; doi:10.3389/fcell.2015.00028)
Supplement: Table S1 — Data of disease-disease associations based on the shared genes. [file DataSheet1.ZIP › Datasheet1/S2.txt]

	ICD.155	ICD.157	ICD.199	ICD.286	ICD.287	ICD.571	ICD.572	ICD.574	ICD.576	ICD.782
ICD.155	0	7	1	1	5	0	0	0	0	2
ICD.157	7	0	5	2	11	1	0	0	2	1
ICD.199	1	5	0	0	5	0	0	0	0	0
ICD.286	1	2	0	0	5	0	0	0	0	0
ICD.287	5	11	5	5	0	1	0	0	0	1
ICD.571	0	1	0	0	1	0	0	0	1	1
ICD.572	0	0	0	0	0	0	0	0	0	0
ICD.574	0	0	0	0	0	0	0	0	2	0
ICD.576	0	2	0	0	0	1	0	2	0	1
ICD.782	2	1	0	0	1	1	0	0	1	0
