# Supplementary material for: How to build personalized multi-omics comorbidity profiles
Source: Front Cell Dev Biol. 2015 Jun 24;3:28. doi: 10.3389/fcell.2015.00028 (PMC4478898; doi:10.3389/fcell.2015.00028)
Supplement: Table S1 — Data of disease-disease associations based on the shared genes. [file DataSheet1.ZIP › Datasheet1/S3.txt]

	ICD.155	ICD.157	ICD.199	ICD.286	ICD.287	ICD.571	ICD.572	ICD.574	ICD.576	ICD.782
ICD.155	0	20	22	6	5	20	41	2	29	6
ICD.157	20	0	13	3	2	2	8	3	50	5
ICD.199	22	13	0	2	3	2	4	1	3	2
ICD.286	6	3	2	0	7	7	13	1	2	3
ICD.287	5	2	3	7	0	9	13	1	2	3
ICD.571	20	2	2	7	9	0	51	3	5	4
ICD.572	41	8	4	13	13	51	0	3	8	5
ICD.574	2	3	1	1	1	3	3	0	9	2
ICD.576	29	50	3	2	2	5	8	9	0	5
ICD.782	6	5	2	3	3	4	5	2	5	0
